# Supplementary material for: RP-Rs-fMRIomics as a Novel Imaging Analysis Strategy to Empower Diagnosis of Brain Gliomas
Source: Cancers (Basel). 2022 Jun 7;14(12):2818. doi: 10.3390/cancers14122818 (PMC9220978; doi:10.3390/cancers14122818)
Supplement: Supplementary file 1 [file cancers-14-02818-s001.zip]

Archive with 4 entries (4 files):
- supplementary material S1.pdf
- supplementary material S2.pdf
- supplementary material-Table S1.xlsx
- supplementary material-Table S2.xlsx
