# Supplementary material for: RP-Rs-fMRIomics as a Novel Imaging Analysis Strategy to Empower Diagnosis of Brain Gliomas
Source: Cancers (Basel). 2022 Jun 7;14(12):2818. doi: 10.3390/cancers14122818 (PMC9220978; doi:10.3390/cancers14122818)
Supplement: Supplementary file 1 [file cancers-14-02818-s001.zip › supplementary material-Table S1.xlsx]

## Sheet: Sheet1
			ReHo	ALFF	fALFF	Hurst	TSA
	Grade	enhancement	0.1561	0.1215	-	0.8462	0.0993
		non-enhancement	0.0065	0.1215	0.0044	0.0004	0.1976
		oedema	0.2205	0.3722	0.0044	0.5161	0.3384
	IDH	enhancement	0.1237	0.9737	0.3332	0.2241	-
		non-enhancement	0.1993	0.1413	0.044	0.0129	0.1996
		oedema	0.0381	0.0557	0.0617	0.095	0.1358
	KPS	enhancement	-	0.3298	0.4823	0.5749	0.2824
		non-enhancement	0.3849	0.138	0.1962	0.1342	0.7683
		oedema	0.2764	0.3917	0.4416	0.4142	0.2223
