# Supplementary material for: RP-Rs-fMRIomics as a Novel Imaging Analysis Strategy to Empower Diagnosis of Brain Gliomas
Source: Cancers (Basel). 2022 Jun 7;14(12):2818. doi: 10.3390/cancers14122818 (PMC9220978; doi:10.3390/cancers14122818)
Supplement: Supplementary file 1 [file cancers-14-02818-s001.zip › supplementary material-Table S2.xlsx]

## Sheet: Sheet1
	features in grading model	coef			features in IDH model	coef			features in survival model	coef
1	enhancement_TSA_arwcf_0.08-0.09	1.51654		1	enhancement_TSA_arwsglobalcf_0.000-0.01	0.0514		1	enhancement_TSA_arwsglobalcf_0.07-0.08	-0.1007
2	enhancement_falff_arwsc_0.00-0.01	1.2866		2	enhancement_falff_arwsc_0.08-0.09	0.0337		2	non-enhancement_falff_arwglobalsc_0.08-0.09	0.0664
3	enhancement_falff_arwsc_0.09-0.10	1.2803		3	enhancement_falff_arwsc_0.07-0.08	0.0326		3	non-enhancement_TSA_arwglobalcf_0.07-0.08	-0.0404
4	enhancement_Hurst_arwscf_0.07-0.08	1.02018		4	non-enhancement_TSA_arwsglobalcf_0.06-0.07	0.0284		4	enhancement_falff_arwglobalsc_0.00-0.01	-0.0259
5	non-enhancement_alff_arwglobalsc_0.07-0.08	0.882081		5	enhancement_TSA_arwsglobalcf_0.03-0.04	0.027
6	non-enhancement_TSA_arwglobalcf_0.05-0.06	0.843542		6	enhancement_TSA_arwglobalcf_0.000-0.01	0.0267
7	enhancement_TSA_arwglobalcf_0.06-0.07	0.773668		7	non-enhancement_TSA_arwsglobalcf_0.04-0.05	0.0259
8	enhancement_TSA_arwsglobalcf_0.02-0.03	0.74336		8	non-enhancement_TSA_arwglobalcf_0.07-0.08	0.0252
9	enhancement_TSA_arwcf_0.05-0.06	0.731613		9	non-enhancement_reho_arwglobalcf_0.08-0.09	0.0249
10	enhancement_falff_arwglobalsc_0.06-0.07	0.604258		10	oedema_TSA_arwscf_0.09-0.10	0.0216
11	enhancement_TSA_arwscf_0.08-0.09	0.595819		11	enhancement_falff_arwsc_0.06-0.07	0.0209
12	oedema_Hurst_arwsglobalcf_0.04-0.05	0.562803		12	enhancement_falff_arwsc_0.05-0.06	0.0208
13	enhancement_falff_arwglobalsc_0.05-0.06	0.523892		13	non-enhancement_Hurst_arwglobalcf_0.01-0.02	0.02
14	non-enhancement_TSA_arwsglobalcf_0.07-0.08	0.506865		14	non-enhancement_TSA_arwglobalcf_0.05-0.06	0.0188
15	enhancement_falff_arwsc_0.01-0.02	0.36876		15	enhancement_TSA_arwsglobalcf_0.08-0.09	0.018
16	non-enhancement_TSA_arwcf_0.02-0.03	0.351556		16	enhancement_TSA_arwglobalcf_0.07-0.08	0.017
17	enhancement_TSA_arwglobalcf_0.07-0.08	0.334884		17	oedema_TSA_arwcf_0.05-0.06	0.0168
18	enhancement_TSA_arwcf_0.04-0.05	0.288556		18	enhancement_TSA_arwcf_0.02-0.03	0.0167
19	enhancement_TSA_arwglobalcf_0.03-0.04	0.285611		19	enhancement_TSA_arwglobalcf_0.03-0.04	0.0165
20	enhancement_TSA_arwglobalcf_0.02-0.03	0.28215		20	enhancement_TSA_arwsglobalcf_0.07-0.08	0.0162
21	enhancement_TSA_arwsglobalcf_0.08-0.09	0.281531		21	enhancement_TSA_arwsglobalcf_0.01-0.02	0.0162
22	enhancement_TSA_arwsglobalcf_0.01-0.02	0.251779		22	enhancement_TSA_arwsglobalcf_0.06-0.07	0.0159
23	enhancement_TSA_arwcf_0.01-0.02	0.238634		23	non-enhancement_reho_arwcf_0.05-0.06	0.0157
24	enhancement_Hurst_arwglobalcf_0.01-0.02	0.235123		24	non-enhancement_Hurst_arwscf_0.06-0.07	0.0155
25	enhancement_TSA_arwscf_0.05-0.06	0.225144		25	non-enhancement_TSA_arwsglobalcf_0.02-0.03	0.0154
26	enhancement_TSA_arwglobalcf_0.01-0.02	0.21876		26	enhancement_TSA_arwscf_0.09-0.10	0.0151
27	enhancement_TSA_arwcf_0.03-0.04	0.202345		27	non-enhancement_TSA_arwcf_0.07-0.08	0.0146
28	enhancement_falff_arwglobalsc_0.03-0.04	0.201366		28	enhancement_falff_arwglobalsc_0.09-0.10	0.0145
29	oedema_Hurst_arwsglobalcf_0.06-0.07	0.193533		29	enhancement_TSA_arwscf_0.02-0.03	0.0144
30	enhancement_falff_arwglobalsc_0.07-0.08	0.185141		30	non-enhancement_Hurst_arwglobalcf_0.07-0.08	0.014
31	non-enhancement_TSA_arwglobalcf_0.00-0.01	0.183437		31	non-enhancement_Hurst_arwsglobalcf_0.07-0.08	0.0138
32	non-enhancement_TSA_arwglobalcf_0.09-0.10	0.159628		32	non-enhancement_TSA_arwglobalcf_0.03-0.04	0.0136
33	enhancement_TSA_arwcf_0.02-0.03	0.15918		33	enhancement_Hurst_arwscf_0.07-0.08	0.0131
34	oedema_TSA_arwcf_0.09-0.10	0.149998		34	non-enhancement_TSA_arwcf_0.02-0.03	0.0131
35	enhancement_TSA_arwscf_0.01-0.02	0.133703		35	enhancement_TSA_arwcf_0.03-0.04	0.0127
36	enhancement_reho_arwglobalcf_0.01-0.02	0.12489		36	enhancement_TSA_arwglobalcf_0.09-0.10	0.0126
37	oedema_TSA_arwscf_0.03-0.04	0.114915		37	non-enhancement_falff_arwglobalsc_0.08-0.09	0.0117
38	enhancement_TSA_arwsglobalcf_0.09-0.10	0.102847		38	enhancement_TSA_arwglobalcf_0.05-0.06	0.0112
39	enhancement_TSA_arwglobalcf_0.00-0.01	0.10209		39	non-enhancement_Hurst_arwscf_0.05-0.06	0.011
40	enhancement_TSA_arwsglobalcf_0.04-0.05	0.085455		40	oedema_TSA_arwscf_0.04-0.05	0.0106
41	enhancement_falff_arwglobalsc_0.04-0.05	0.083863		41	enhancement_TSA_arwglobalcf_0.06-0.07	0.0103
42	enhancement_TSA_arwsglobalcf_0.06-0.07	0.078232		42	enhancement_TSA_arwcf_0.04-0.05	0.0101
43	oedema_TSA_arwcf_0.00-0.01	0.061894		43	enhancement_falff_arwglobalsc_0.04-0.05	0.0101
44	enhancement_TSA_arwglobalcf_0.05-0.06	0.048595		44	non-enhancement_Hurst_arwsglobalcf_0.01-0.02	0.0101
45	enhancement_TSA_arwsglobalcf_0.07-0.08	0.048062		45	enhancement_TSA_arwsglobalcf_0.09-0.10	0.01
46	oedema_falff_arwsc_0.09-0.10	0.045003		46	enhancement_TSA_arwscf_0.000-0.01	0.0095
47	enhancement_falff_arwsc_0.08-0.09	0.040424		47	non-enhancement_TSA_arwglobalcf_0.08-0.09	0.0095
48	oedema_Hurst_arwscf_0.09-0.10	0.029243		48	non-enhancement_TSA_arwglobalcf_0.02-0.03	0.0094
49	enhancement_reho_arwglobalcf_0.06-0.07	0.02464		49	non-enhancement_TSA_arwsglobalcf_0.07-0.08	0.0091
50	enhancement_TSA_arwsglobalcf_0.00-0.01	0.016176		50	enhancement_TSA_arwglobalcf_0.01-0.02	0.0089
51	non-enhancement_TSA_arwsglobalcf_0.03-0.04	0.007738		51	non-enhancement_Hurst_arwglobalcf_0.05-0.06	0.0089
52	oedema_Hurst_arwscf_0.02-0.03	0.006812		52	non-enhancement_TSA_arwcf_0.08-0.09	0.0086
53	oedema_TSA_arwcf_0.05-0.06	0.005122		53	enhancement_TSA_arwscf_0.01-0.02	0.0085
54	oedema_Hurst_arwglobalcf_0.04-0.05	0.004252		54	non-enhancement_alff_arwsc_0.07-0.08	0.0085
55	oedema_Hurst_arwscf_0.08-0.09	0.001574		55	oedema_TSA_arwcf_0.01-0.02	0.0085
56	oedema_Hurst_arwsglobalcf_0.00-0.01	0.001167		56	enhancement_TSA_arwcf_0.05-0.06	0.0081
57	oedema_TSA_arwcf_0.06-0.07	0.001162		57	non-enhancement_Hurst_arwsglobalcf_0.03-0.04	0.0079
58	oedema_TSA_arwsglobalcf_0.02-0.03	0.000707		58	enhancement_TSA_arwscf_0.03-0.04	0.0076
59	non-enhancement_Hurst_arwscf_0.06-0.07	0.000677		59	non-enhancement_Hurst_arwcf_0.08-0.09	0.0076
				60	enhancement_TSA_arwsglobalcf_0.02-0.03	0.0074
				61	non-enhancement_Hurst_arwglobalcf_0.06-0.07	0.0065
				62	enhancement_TSA_arwglobalcf_0.02-0.03	0.0065
				63	oedema_TSA_arwscf_0.03-0.04	0.0064
				64	oedema_TSA_arwscf_0.06-0.07	0.0062
				65	enhancement_alff_arwsc_0.05-0.06	0.0058
				66	enhancement_TSA_arwcf_0.06-0.07	0.0056
				67	enhancement_Hurst_arwglobalcf_0.01-0.02	0.0055
				68	enhancement_TSA_arwsglobalcf_0.05-0.06	0.0055
				69	non-enhancement_TSA_arwglobalcf_0.09-0.10	0.0052
				70	non-enhancement_TSA_arwglobalcf_0.06-0.07	0.0047
				71	enhancement_TSA_arwscf_0.08-0.09	0.0046
				72	enhancement_TSA_arwcf_0.01-0.02	0.0032
				73	enhancement_Hurst_arwcf_0.08-0.09	0.0015
